# Supplementary material for: Microwave-Assisted Extraction Coupled to HPLC-UV Combined with Chemometrics for the Determination of Bioactive Compounds in Pistachio Nuts and the Guarantee of Quality and Authenticity
Source: Molecules. 2022 Feb 21;27(4):1435. doi: 10.3390/molecules27041435 (PMC8875453; doi:10.3390/molecules27041435)
Supplement: Supplementary file 1 [file molecules-27-01435-s001.zip]

Archive with 1 entries (1 files):
- molecules-1603781-supplementary.pdf
